# Supplementary material for: Active Moss Biomonitoring of Mercury in the Mine-Polluted Area of Abbadia San Salvatore (Mt. Amiata, Central Italy)
Source: Toxics. 2024 Dec 24;13(1):2. doi: 10.3390/toxics13010002 (PMC11768723; doi:10.3390/toxics13010002)
Supplement: Supplementary file 1 [file toxics-13-00002-s001.zip]

Archive with 1 entries (1 files):
- toxics-3354715-supplementary.pdf
